# Supplementary material for: Insights into fungal diversity of a shallow-water hydrothermal vent field at Kueishan Island, Taiwan by culture-based and metabarcoding analyses
Source: PLoS One. 2019 Dec 30;14(12):e0226616. doi: 10.1371/journal.pone.0226616 (PMC6936883; doi:10.1371/journal.pone.0226616)
Supplement: S1 Table — (XLSX) [file pone.0226616.s001.xlsx]

## Sheet: 工作表1
Date of Sampling	Sample	Culture no. (NTOU)	GenBank accession no.	ITS sequence length (bp)	Top BLAST Results (highest score)	Max Scores	Query Coverage (%)	Sequence similarity (%)	Accession Number	Proposed Taxa
2015-10-10	Crab	4988	MN592949	557	Aspergillus sydowii UTHSC 06-2780	1029	100	100	LN898721.1	Aspergillus sydowii
		4991	MN592950	557	Aspergillus sydowii UTHSC 06-2780	1029	100	100	LN898721.1	Aspergillus sydowii
		Dead (TL11)	MN592939	597	Aspergillus terreus isolate DRADP01 Aspergillus terreus isolate NIHHS305	1103 1103	100 100	100 100	MG811575.1 KY554980.1	Aspergillus terreus
	Yellow sediment	4986	MN592977	578	Curvularia sp. isolate M001 Curvularia clavata strain M5	1068 1068	100 100	100 100	KY662010.1 KX610320.1	Curvularia clavata
		4987	MN592919	535	Uncultured Westerdykella clone ck-120 Westerdykella dispersa isolate A1S3-D96 Westerdykella dispersa CBS 297.56 TYPE	970 946 937	100 98 96	99 99 99	KU534837.1 KJ780754.1 NR_111187.1	Westerdykella dispersa
		4989	MN592937	597	Aspergillus terreus isolate DRADP01 Aspergillus terreus isolate NIHHS305	1103 1103	100 100	100 100	MG811575.1 MG811575.1	Aspergillus terreus
		4990	MN592940	564	Aspergillus aculeatus strain MR10	1042	100	100	EU833205.1	Aspergillus aculeatus
		4992	MN592914	572	Penicillium sp. H21	1013	100	99	KT763473.1	Penicillium sp.
		Dead (TL10)	MN592903	540	Uncultured fungus clone JIFE_N132f#5 Hortaea werneckii isolate UZ224	992 983	100 100	99 99	MF510596.1 KP341543.1	Hortaea werneckii
22/08/2016	Black sediment	4997	MN592916	534	Phoma tropica strain M7872 Uncultured Westerdykella clone ck-120	966 952	97 100	100 99	JF923821.1 KU534837.1	Allophoma tropica
		4998	MN592979	548	Gibellulopsis nigrescens strain M331 Gibellulopsis nigrescens strain YCG4(1)	1007 1007	100 100	99 99	KR056300.1 KM268711.1	Gibellulopsis nigrescens
		5002	MN592922	716	Chondrostereum sp. isolate NTOU4196 Agaricales sp. MS99	1253 1029	100 94	98 94	KY681773.1 KJ831953.1	Chondrostereum sp.
		5005	MN592901	607	Trichoderma harzianum strain HB22070 Trichoderma harzianum isolate CTCCSJ-AYM50584	1122 1122	100 100	100 100	KY225617.1 KU896376.1	Trichoderma harzianum
		5006	MN592917	534	Phoma tropica strain M7872 Uncultured Westerdykella clone ck-120	966 952	97 100	100 99	JF923821.1 KU534837.1	Allophoma tropica
		5007	MN592921	716	Chondrostereum sp. isolate NTOU4196 Agaricales sp. MS99	1258 1024	100 94	98 94	KY681773.1 KJ831953.1	Chondrostereum sp.
		5117	MN592928	634	Cerrena sp. isolate Lyc23	1171	100	100	KX013197.1	Cerrena sp.
		5301	MN592923	714	Chondrostereum sp. isolate NTOU4196 Agaricales sp. MS99	1267 1033	100 94	99 94	KY681773.1 KJ831953.1	Chondrostereum sp.
		5302	MN592929	634	Cerrena sp. isolate Lyc23	1171	100	100	KX013197.1	Cerrena sp.
		5303	MN592924	717	Chondrostereum sp. isolate NTOU4196 Agaricales sp. MS99	1254 1018	100 90	98 95	KY681773.1 KJ831953.1	Chondrostereum sp.
23/08/2016	Yellow sediment	5001	MN592915	583	Penicillium sumatrense DI16-76 Penicillium sp. M21	1077 1077	100 100	100 100	LT558898.1 KT336525.1	Penicillium sumatrense
		5003	MN592978	596	Meyerozyma guilliermondii culture CBS:12037	1101	100	100	KY104257.1	Meyerozyma guilliermondii
		5004	MN592953	579	Eutypella sp. XL-A7 Eutypella scoparia strain MAP21D	1016 1000	96 100	99 98	EF488380.1 JQ936179.1	Peroneutypa scoparia
		5115	MN592913	579	Penicillium oxalicum culture QCC:M048/17	1070	100	100	KY781806.1	Penicillium oxalicum
		5116	MN592927	634	Cerrena sp. isolate Lyc23	1166	100	99	KX013197.1	Cerrena sp.
29/03/2017	Black sediment	5261	MN592918	533	Uncultured Westerdykella clone ck-120 Westerdykella dispersa CBS 297.56 TYPE	979 946	100 96	99 99	KU534837.1 NR_111187.1	Westerdykella dispersa
		5262	MN592905	538	Hortaea werneckii culture QCC:M040/17	989	100	99	KY781792.1	Hortaea werneckii
		5263	MN592965	520	Pleosporales sp. PSU-ES146	961	100	100	JN116669.1	Pleosporales sp.
		5264	MN592906	538	Hortaea werneckii culture QCC:M040/17	989	100	99	KY781792.1	Hortaea werneckii
		5265	MN592958	569	Arthrinium arundinis isolate IG135 Arthrinium arundinis strain LPSC 1205	1051 1051	100 100	100 100	MG023099.1 KX463060.1	Arthrinium arundinis
		5266	MN592931	664	Bjerkandera adusta voucher Cui 8017	1205	100	99	KU509526.1	Bjerkandera adusta
		5267	MN592980	528	Didymella macrostoma strain S2_T22_L3B Phoma sp. P9	887 887	100 100	97 97	KY367515.2 LC171687.1	Didymella sp./Phoma sp.
		5268	MN592932	664	Bjerkandera adusta voucher Cui 8017	1205	100	99	KU509526.1	Bjerkandera adusta
		5269	MN592942	582	Aspergillus taichungensis DTO 031-C6 Aspergillus candidus CCF 5844 Aspergillus sp. CBS 116945	1075 1070 1070	100 100 100	100 99 99	KP987082.1 LT907963.1 LT626976.1	Aspergillus taichungensis
		5270	MN592959	599	Arthrinium hydei CBS 114990 TYPE	1107	100	100	NR_121557.1	Arthrinium hydei
		5272	MN592969	521	Uncultured fungus clone YY-19 Leptosphaeria sp. R10 Pyrenochaetopsis indica CBS:124454 Dokmaia sp. 1 TMS-2011 Leptosphaeria sp. B86-8	918 905 894 894 876	98 94 100 100 94	99 100 98 98 99	KJ081147.1 HM042314.1 LT623224.1 HQ631012.1 AB693792.1	Leptosphaeria sp.
		5273	MN592983	1043	Scleroramularia musae strain GLZJXJ13B Scleroramularia pomigena CPC 16105 Ramularia sp. CS2 Lecidea tessellata Hafellner 49249	344 340 340 339	37 29 29 22	83 89 89 97	KR010464.1 FR716682.1 FJ438390.1 EU263926.1	Pezizomycotina sp.
		5275	MN592962	588	Engyodontium sp. isolate ES3NW Lecanicillium sp. CCF 5233 Engyodontium album	1086 1086 1086	100 100 100	100 100 100	KX839299.1 LT548277.1 DQ649066.1	Parengyodontium album
		5276	MN592938	597	Aspergillus terreus isolate DRADP01 Aspergillus terreus isolate NIHHS305	1103 1103	100 100	100 100	MG811575.1 KY554980.1	Aspergillus terreus
		5277	MN592941	588	Aspergillus sp. voucher jxbr-03 Aspergillus tubingensis isolate S Aspergillus niger strain T4	1086 1086 1086	100 100 100	100 100 100	KY809060.1 MG857651.1 MG833314.1	Aspergillus sp. 1
		5278	MN592943	556	Aspergillus versicolor UTHSC 03-3679 Aspergillus protuberus UTHSC 08-1574 Aspergillus amoenus UTHSC 09-2582	1027 1027 1027	100 100 100	100 100 100	LN898740.1 LN898714.1 LN898677.1	Aspergillus sp. 2
		5279	MN592911	542	Penicillium citrinum strain MEF133A	1002	100	100	MF380923.1	Penicillium citrinum
		5280	MN592971	564	Chaetomium globosum isolate Fmq21 Chaetomium globosum isolate KP10074	1042 1042	100 100	100 100	KX013209.1 KX926579.1	Chaetomium globosum
		5281	MN592960	594	Uncultured fungus clone OTUA6 Sordariomycetes sp. SAB-2009a Sordariomycetidae sp. N133 Microascales sp. strain F0171	1033 1018 1013 977	98 100 100 94	99 98 97 98	KX430931.1 FJ799946.1 KP689127.1 KU747567.1	Microascales sp.
		5282	MN592961	594	Uncultured fungus clone OTUA6 Sordariomycetes sp. SAB-2009a Sordariomycetidae sp. N133 Microascales sp. strain F0171	1033 1018 1013 977	98 100 100 94	99 98 97 98	KX430931.1 FJ799946.1 KP689127.1 KU747567.1	Microascales sp.
		5284	MN592944	557	Aspergillus amoenus UTHSC 05-2980 Aspergillus versicolor UTHSC 03-3679 Aspergillus protuberus UTHSC 08-1574	1020 1016 1016	99 99 99	99 99 99	LN898664.1 LN898740.1 LN898714.1	Aspergillus sp. 2
		5285	MN592920	535	Uncultured Westerdykella clone ck-120 Westerdykella dispersa isolate A1S3-D96 Westerdykella dispersa CBS 297.56 TYPE	970 946 937	100 98 96	99 99 99	KU534837.1 KJ780754.1 NR_111187.1	Westerdykella dispersa
		5286	MN592981	581	Microsphaeropsis arundinis isolate E-513.1 Paraconiothyrium cyclothyrioides CBS 432.75 Microsphaeropsis arundinis Pleosporales sp. LH224	1062 1051 1040 1040	100 100 100 100	99 99 99 99	KU059924.1 JX496088.1 KU212359.1 HQ832823.1	Microsphaeropsis arundinis
		5298	MN592909	538	Hortaea werneckii culture QCC:M040/17 Dothideales sp. CCG-2012 Hortaea werneckii strain Hw1	989 989 989	100 100 100	99 99 99	KY781792.1 JQ922155.1 JN997372.1	Hortaea werneckii
		5299	MN592910	538	Hortaea werneckii culture QCC:M040/17 Dothideales sp. CCG-2012 Hortaea werneckii strain Hw2	989 989 989	100 100 100	99 99 99	KY781792.1 JQ922155.1 JN997372.1	Hortaea werneckii
	Water	5295	MN592908	538	Hortaea werneckii culture QCC:M040/17 Dothideales sp. CCG-2012 Hortaea werneckii strain Hw1	989 989 989	100 100 100	99 99 99	KY781792.1 JQ922155.1 JN997372.1	Hortaea werneckii
		5296	MN592963	588	Engyodontium sp. isolate ES3NW Lecanicillium sp. CCF 5233 Engyodontium album	1086 1086 1086	100 100 100	100 100 100	KX839299.1 LT548277.1 DQ649066.1	Parengyodontium album
		5297	MN592964	588	Engyodontium sp. isolate ES3NW Lecanicillium sp. CCF 5233 Engyodontium album	1086 1086 1086	100 100 100	100 100 100	KX839299.1 LT548277.1 DQ649066.1	Parengyodontium album
30/03/2017	Crab	5287	MN592972	548	Hypocreales sp. IBL 03162 Hypocreomycetidae sp. ST-2017a	989 977	99 99	99 99	DQ682585.1 KY882037.1	Hypocreales sp.
		5289	MN592907	538	Hortaea werneckii culture QCC:M040/17 Dothideales sp. CCG-2012 Hortaea werneckii strain Hw1	989 989 989	100 100 100	99 99 99	KY781792.1 JQ922155.1 JN997372.1	Hortaea werneckii
		5290	MN592973	589	Parengyodontium album	1088	100	100	MK834516	Parengyodontium album
		5292	MN592974	616	Scopulariopsis flava CBS 334.35 Scopulariopsis brevicaulis SC1101 Scopulariopsis brevicaulis isolate 2737	1138 1138 1134	100 100 100	100 100 99	LN850790.1 KC311514.1 EU436681.1	Microascus brevicaulis
	Animal eggs	5293	MN592975	576	Cordyceps takaomontana strain BCC 1409 Isaria tenuipes strain BCC 2685	1059 1059	100 100	99 99	EU807995.1 EU828663.1	Cordyceps takaomontana
		5294	MN592976	549	Fusarium sp. B ES-2015 Uncultured fungus clone B07_C12_E06_F10 Fusarium sp. CBS 119875	939 939 933	100 100 100	98 98 97	KP265346.1 JF432973.1 HQ897787.1	Fusarium sp.
28/06/2017	Crab	5420	MN534943	680	Chondrostereum sp. isolate NTOU4196 Agaricales sp. MS99	1205 1027	100 99	99 94	KY681773.1 KJ831953.1	Chondrostereum sp.
		5421	MN592951	558	Fungal sp. 57607 Aspergillus unguis strain IIF6SW-F2 Aspergillus unguis strain DTO 325-C2	1031 1026 1026	100 100 100	100 99 99	KP890429.1 KY218699.1 KU866670.1	Aspergillus ungillus
		5422	MN534944	683	Chondrostereum sp. isolate NTOU4196 Agaricales sp. MS99	1186 1013	100 99	98 94	KY681773.1 KJ831953.1	Chondrostereum sp.
		5446	MN592945	557	Aspergillus sydowii FMR 14440	1029	100	100	LN898735.1	Aspergillus sydowii
		5447	MN534954	523	Aspergillus versicolor isolate FBKL3.0189 Aspergillus sydowii strain CMXY20625 Aspergillus sydowii FMR 14440	966 966 966	100 100 100	100 100 100	KY828919.1 MG991629.1 LN898735.1	Aspergillus sydowii
		5448	MN592936	579	Xylariales cf. JP89-2 Fungal endophyte sp. g94 Xylariaceae sp. YX-28 Xylaria apiculata clone EF6	1068 1064 1038 1037	99 100 100 99	100 99 99 99	GQ906961.1 HM537067.1 DQ022415.2 MF927538.1	Xylaria sp.
		5449	MN534951	528	Fungal endophyte isolate GZWMJZ-066 Xylaria sp. isolate DOF-22 Xylaria sp. CF45	976 976 976	100 100 100	100 100 100	KY038605.1 KX611645.1 KM979738.1	Xylaria sp.
		5450	MN534952	528	Fungal endophyte isolate GZWMJZ-066 Xylaria sp. isolate DOF-22 Xylaria sp. CF45	976 976 976	100 100 100	100 100 100	KY038605.1 KX611645.1 KM979738.1	Xylaria sp.
		5451	MN534945	680	Chondrostereum sp. isolate NTOU4196 Agaricales sp. MS99	1199 1033	100 99	99 94	KY681773.1 KJ831953.1	Chondrostereum sp.
		5452	MN592970	570	Hypoxylon monticulosum MFLUCC:13-0593 Hypoxylon monticulosum isolate 67.3.3	1042 1037	100 100	99 99	KJ810554.1 KP133200.1	Hypoxylon monticulosum
		5453	MN534955	514	Aspergillus versicolor IFM 63836 Aspergillus sydowii strain NIOSN M-89 Aspergillus sydowii FMR 14440	950 950 950	100 100 100	100 100 100	LC317465.1 MG589567.1 LN898735.1	Aspergillus sydowii
		5454	MN592966	646	[Candida] oceani culture CBS:11857 Candida oceani strain DSM 23777, isolate Mo39	1194 1194	100 100	100 100	KY102240.1 LN870268.1	Candida oceani
		5455	MN592955	594	Uncultured fungus clone ZMTDH201308-53 Peroneutypa scoparia strain MFLUCC 11-0615	1098 1098	100 100	100 100	KX515921.1 KU940152.1	Peroneutypa scoparia
		5456	MN592946	557	Aspergillus sydowii FMR 14440	1029	100	100	LN898735.1	Aspergillus sydowii
		5457	MN592947	557	Aspergillus sydowii FMR 14440	1029	100	100	LN898735.1	Aspergillus sydowii
		5458	MN592948	557	Aspergillus sydowii FMR 14440	1029	100	100	LN898735.1	Aspergillus sydowii
		5459	MN534956	518	Aspergillus versicolor IFM 63836 Aspergillus sydowii strain NIOSN M-89 Aspergillus sydowii FMR 14440	957 957 957	100 100 100	100 100 100	LC317465.1 MG589567.1 LN898735.1	Aspergillus sydowii
		5460	MN592912	570	Penicillium citreosulfuratum IMI 92228 TYPE material Penicillium citreosulfuratum strain DTO 290-I4 Penicillium citreonigrum strain CICC 4036	1053 1053 1053	100 100 100	100 100 100	NR_153252.1 KP016814.1 KJ783267.1	Penicillium citreosulfuratum
	Yellow sediment	5409	MN592930	630	Earliella scabrosa voucher CR95	1140	100	99	JN165008.1	Earliella scabrosa
		5410	MN592982	713	Tropicoporus sp. YY-2017a Tropicoporus cf. tropicalis Yuan 5898 Inonotus tropicalis isolate UTHSCSA DI 14-304	1245 1192 1027	96 90 98	99 100 93	KY053493.1 KP030798.1 KM350239.1	Tropicoporus sp.
		5411	MN534946	577	Earliella scabrosa voucher UOC DAMIA D13b	1050	100	99	KR706165.1	Earliella scabrosa
		5412	MN592925	715	Chondrostereum sp. isolate NTOU4196 Agaricales sp. MS99	1258 1033	100 94	98 94	KY681773.1 KJ831953.1	Chondrostereum sp.
		5413	MN534947	575	Earliella scabrosa voucher UOC DAMIA D37	1038	100	99	KR706167.1	Earliella scabrosa
		5414	MN534940	682	Chondrostereum sp. isolate NTOU4196 Agaricales sp. MS99	1195 1024	100 99	98 94	KY681773.1 KJ831953.1	Chondrostereum sp.
		5415	MN534941	679	Chondrostereum sp. isolate NTOU4196 Agaricales sp. MS99	1249 1014	100 99	99 94	KY681773.1 KJ831953.1	Chondrostereum sp.
		5416	MN534948	578	Earliella scabrosa voucher UOC DAMIA D13b	1038	100	99	KR706165.1	Earliella scabrosa
		5417	MN592926	714	Chondrostereum sp. isolate NTOU4196 Agaricales sp. MS99	1267 1033	100 94	99 94	KY681773.1 KJ831953.1	Chondrostereum sp.
		5418	MN534942	680	Chondrostereum sp. isolate NTOU4196 Agaricales sp. MS99	1194 1027	100 99	98 94	KY681773.1 KJ831953.1	Chondrostereum sp.
		5419	MN592933	657	Porostereum sp. UOC WASNP W04 Porostereum sp. MEL 2382653 Polyporales sp. 1 SR-2012 strain 646	1109 1085 1013	98 94 100	98 99 95	KR049229.1 KP013016.1 JQ312200.1	Porostereum sp.
		5423	MN592967	574	Uncultured fungus clone S46T_13 Cystobasidium minutum isolate LH227	1061 1061	100 100	100 100	KU164639.1 HQ832824.1	Cystobasidium minutum
		5424	MN592904	538	Hortaea werneckii culture QCC:M040/17 Dothideales sp. CCG-2012 Hortaea werneckii strain Hw1	989 989 989	100 100 100	99 99 99	KY781792.1 JQ922155.1 JN997372.1	Hortaea werneckii
		5425	MN592956	596	Sporothrix nigrograna JCM 11702 Sporothrix sp. 2 ML-2011 strain CMW29978 Ophiostoma sp. HMW-2017b strain CXY1615	749 726 719	98 100 96	89 89 89	LC228657.1 GU170429.1 KY094072.1	Sporothrix sp.
		5426	MN534958	510	Sporothrix sp. 2 ML-2011 Sporothrix nigrograna JCM 11702 Ophiostoma sp. HMW-2017b strain CXY1615	641 636 636	100 100 100	89 89 89	GU170429.1 LC228657.1 KY094072.1	Sporothrix sp.
		5427	MN534959	547	Sporothrix nigrograna JCM 11702 Ophiostoma sp. HMW-2017b strain CXY1615	693 693	100 100	89 89	LC228657.1 KY094072.1	Sporothrix sp.
		5428	MN592968	548	Fodinomyces uranophilus strain T2 Fodinomyces uranophilus strain M13007	1013 996	100 100	100 99	JQ904602.2 KU365882.1	Fodinomyces uranophilus
		5429	MN592934	602	Xylaria cf. curta K.-L. Chen L148 Xylaria sp. D12b4a Xylaria curta isolate MST 7-25	1101 1101 1101	100 100 100	99 99 99	KX034338.1 JQ341078.1 KJ883611.1	Xylaria curta
		5430	MN534949	550	Xylaria cf. curta K.-L. Chen L148 Xylaria sp. D12b4a Xylaria curta isolate MST 7-25	1005 1005 1005	100 100 100	99 99 99	KX034338.1 JQ341078.1 KJ883611.1	Xylaria curta
		5431	MN534950	561	Xylaria cf. curta K.-L. Chen L148 Xylaria sp. D12b4a Xylaria curta isolate MST 7-25	1026 1026 1026	100 100 100	99 99 99	KX034338.1 JQ341078.1 KJ883611.1	Xylaria curta
		5432	MN592898	568	Gliomastix murorum var. felina NBRC 4871 Acremonium sp. JLFW-2009	1042 1029	100 100	99 99	AB540563.1 FJ765367.1	Acremonium felinum
		5435	MN592899	576	Uncultured fungus isolate OTU 153 Acremonium brunnescens isolate PAV-M 1.071	1024 992	100 95	99 99	KT328759.1 KF993389.1	Acremonium brunnescens
		5436	MN534960	517	Sporothrix sp. 2 ML-2011 strain CMW29978 Sporothrix nigrograna JCM 11702 Ophiostoma sp. HMW-2017b strain CXY1615	649 643 643	99 100 100	89 89 89	GU170429.1 LC228657.1 KY094072.1	Sporothrix sp.
		5437	MN592954	594	Uncultured fungus clone ZMTDH201308-53 Peroneutypa scoparia strain MFLUCC 11-0615	1098 1098	100 100	100 100	KX515921.1 KU940152.1	Peroneutypa scoparia
		5438	MN592935	594	Xylaria apiculata strain SCAU-F-161 Xylariales cf. JP89-2 Xylaria apiculata clone EF6	1037 998	99 99 99	98 97 97	KF881786.1 GQ906961.1 MF927538.1	Xylaria apiculata
		5439	MN592952	597	Uncultured fungus clone f14 Uncultured fungus clone f23 Acremonium sp. 20 ITS1, isolate 20 Claviradulomyces xylopiae CBS 133260 TYPE	1103 1098 361 322	100 100 33 71	100 99 99 81	FM875852.1 FM875861.1 AJ557731.1 NR_111799.1	Ascomycetes sp.
		5440	MN592902	608	Trichoderma aff. harzianum MO-2014 Hypocrea lixii strain DAOM	1118 1118	100 100	99 99	KP009257.1 AY605743.1	Trichoderma harzianum
		5441	MN534957	539	Uncultured fungus clone ZMTDH201308-53 Eutypella scoparia strain HQD28 Peroneutypa scoparia strain MFLUCC 11-0615	996 996 996	100 100 100	100 100 100	KX515921.1 KX631738.1 KU940152.1	Peroneutypa scoparia
		5442	MN592900	538	Hypocreaceae sp. C3-5 Hypocreaceae sp. C3-10 Acremonium citrinum isolate JP41B-1X Sarocladium strictum C3-9	955 953 950 935	97 97 97 95	99 99 99 99	JQ717352.1 JQ717358.1 MG649248.1 JQ717359.1	Acremonium citrinum
		5443	MN534939	503	Acremonium citrinum isolate JP41B-1X Hypocreaceae sp. C3-10 Hypocreaceae sp. C3-5	915 915 915	100 100 100	99 99 99	MG649248.1 JQ717358.1 JQ717352.1	Acremonium citrinum
		5444	MN534953	563	Uncultured fungus clone f23 Uncultured fungus clone f14 Acremonium sp. 20 ITS1, isolate 20	1040 1040 357	100 100 34	100 100 99	FM875861.1 FM875852.1 AJ557731.1	Ascomycetes sp.
		5445	MN592957	596	Sporothrix nigrograna JCM 11702 Sporothrix sp. 2 ML-2011 strain CMW29978 Ophiostoma sp. HMW-2017b	749 726 716	98 100 96	89 89 89	LC228657.1 GU170429.1 KY094072.1	Sporothrix sp.
